# Supplementary material for: Protective Effects of Nettle Tea on SKOV-3 Ovarian Cancer Cells Through ROS Production, Apoptosis Induction, and Motility Inhibition Without Altering Autophagy
Source: Foods. 2024 Oct 21;13(20):3336. doi: 10.3390/foods13203336 (PMC11507475; doi:10.3390/foods13203336)
Supplement: Supplementary file 1 [file foods-13-03336-s001.zip]

Archive with 1 entries (1 files):
- foods-3247545-supplementary.pdf
